# Supplementary material for: Membrane Emulsification Process as a Method for Obtaining Molecularly Imprinted Polymers
Source: Polymers (Basel). 2021 Aug 23;13(16):2830. doi: 10.3390/polym13162830 (PMC8400121; doi:10.3390/polym13162830)
Supplement: Supplementary file 1 [file polymers-13-02830-s001.zip]

Archive with 1 entries (1 files):
- polymers-1254630-supplementary.pdf
